# Supplementary material for: ATAD3A oligomerization promotes neuropathology and cognitive deficits in Alzheimer’s disease models
Source: Nat Commun. 2022 Mar 2;13:1121. doi: 10.1038/s41467-022-28769-9 (PMC8891325; doi:10.1038/s41467-022-28769-9)
Supplement: Supplementary file 4 — Source Data [file 41467_2022_28769_MOESM4_ESM.xlsx]

## Sheet: Figure 1
	Fig. 1a	ATAD3A oligomer/total ATAD3A(Fold)							Fig. 1b	ATAD3A oligomer level
		0h	3h	6h	9h	12h				Con	Abeta
		1.03145	1.56962	1.87922	2.67917	4.77687				0.568471	5.36075
		0.653373	0.674731	2.6076	5.30739	4.26858				1.40115	2.17854
		0.813679	1.31506	3.31992	2.74142	2.58399				1.06421	5.77565
		1.30675	1.45943	3.65885	1.952	3.67236
		0.842806	1.1544	2.1614	5.47581	2.93573
		1.35194	1.89846	3.20216	3.35589	3.45209
	Fig. 1c	ATAD3A oligomer/total ATAD3A(Fold)
		Control	APPWT	APPSwe
		1	2.4931	4.9787
		1	1.91412	6.10458
		1	2.14892	7.94559
		1	2.4843	5.33757
	Fig. 1d	ATAD3A oligomer/total ATAD3A(Fold)
		Normal	AD patient
		0.563898	7.56179
		0.177892	5.44908
		2.74156	3.64776
		0.563899	3.28807
		1.03497	3.88136
		0.917776	2.92455
			7.38279
			5.32819
			4.51374
			4.34502
	Fig. 1e	ATAD3A oligomer/total ATAD3A(Fold)
		WT	5XFAD
		1.02457	2.63287
		0.92265	2.83787
		1.16862	3.25296
		1.06733	2.38462
		0.7176	3.07655
		1.09432	1.86547
		1.08225	1.60947
	Fig. 1f	ATAD3A immunodensity(fold vs. Normal)
		Normal	AD patient
		0.91441	1.82231
		0.775315	1.60402
		1.0535	2.46578
		1.33866	2.47084
		0.918104	1.50386
	Fig. 1g	ATAD3A immunodensity(fold vs. Normal)
		Normal	AD patient
		0.933738	1.91208
		0.93167	1.47053
		1.00624	2.06129
		1.28381	2.5406
		0.844549	1.96949
	Fig. 1h	Relative immunodensity of ATAD3A/mm2(Fold to WT)
		WT	5XFAD
		0.96874	1.57286
		1.18874	2.88596
		1.15614	2.7661
		0.633825	2.02979
		1.27633	2.09925
		0.776221	1.72645
	Fig. 1i	Relative immunodensity of ATAD3A/mm2(Fold to WT)
		WT	5XFAD
		1	1.76841
		0.746298	1.49765
		0.929388	2.15542
		1.2063	1.48775
		1.11802	1.699

## Sheet: Figure 2
	Fig. 2a	ATAD3A/FACL4							SigmaR1/VDAC
		PLA puncta number		PLA puncta size					PLA puncta number		PLA puncta size
		WT	5XFAD	WT	5XFAD				WT	5XFAD	WT	5XFAD
		1.07564	2.87099	0.99241	1.30721				0.912551	2.31638	0.952192	1.35991
		0.946693	3.19876	0.927172	1.46357				1.14509	2.24549	0.893087	1.35973
		1.02202	3.75259	1.0214	1.22381				0.923751	2.17218	1.01638	1.22625
		0.955644	2.7285	1.01967	1.29789				1.01861	1.90541	1.13834	1.43539
	Fig. 2b	ATAD3A/FACL4							SigmaR1/VDAC
		PLA puncta number		PLA puncta size					PLA puncta number		PLA puncta size
		WT	AD patient	WT	AD patient				WT	AD patient	WT	AD patient
		1.03178	2.09002	1.05047	1.77967				0.955575	1.89287	1	1.16713
		1.13926	1.67789	0.98963	1.82044				1.00022	1.97973	0.998166	1.17779
		0.828955	1.95278	1.01037	1.88365				1.04421	1.86716	0.996431	1.26806
	Fig. 2c	ATAD3A/FACL4
		PLA puncta number		PLA puncta size
		Control	Aβ1-42	Control	Aβ1-42
		1.15549	1.1377	0.916685	1.10134
		0.975328	1.25557	1.04594	1.38096
		0.852678	1.7315	0.979995	1.09607
		1.04211	1.63249	0.931193	1.11453
		1.1494	2.178	1.16465	1.15278
		0.825001		0.96153
	Fig. 2d	IP3R3/VDAC PLA puncta number
		Control	Aβ1-42
		Control shRNA	Control shRNA	shATAD3A-1#	shATAD3A-2#
		0.900502	1.44471	0.947711	1.0405
		1.08993	1.74942	0.882762	1.3689
		0.856144	1.43165	1.01633	1.24442
		1.11749	2.09201	0.96218	1.06769
		1.09085	1.77278	0.833421	0.922097
		0.903546	1.28496	1.25493	0.970965
		1.15936	1.82689	1.35197	0.79268
		0.882168	1.83045	1.07241	0.822701
				1.3726
				1.09264
	Fig. 2e	FACL4/Actin (fold)					IP3R3/Actin (fold)
		Control shRNA		shATAD3A			Control shRNA		shATAD3A
		Control	Aβ1-42	Control	Aβ1-42		Control	Aβ1-42	Control	Aβ1-42
		0.999999	1.31567	0.887027	0.650368		1	1.45689	0.642513	0.590182
		1	1.19921	0.599538	0.807645		1	1.3902	0.318577	0.323365
		1.08421	1.4105	0.466508	0.985376		1	1.46044	0.223656	0.538364
		1.01	1.25454	0.419118	0.564341		1	1.26525	0.662662	0.874251
				0.887369	0.773111				1.03462	0.712615
				0.403386	0.794281				0.397333	0.352829
				0.372248	0.496541				0.217397	0.479573
	Fig. 2f
		SigmaR1/VDAC PLA puncta number				IP3R3/VDAC PLA puncta number
		Vector	WT	ΔN50		Vector	WT	ΔN50
		1.1264	1.57696	2.37882		0.972749	1.72595	1.90148
		0.965236	1.54856	2.00194		0.867179	1.49429	1.71084
		0.742839	1.5566	2.18196		0.916922	1.94628	2.21374
		0.747445	1.70975	2.10558		1.00332	1.23644	1.69101
		0.800974	1.97442	2.27064		1.03907	1.54909	2.71436
		1.036	1.65555	1.5879		1.16519	1.49528	1.42631
		1.19705	1.91298	1.92315		1.03557	1.23109	1.89318
		1.02346	1.27189	1.77711
		1.21251	1.79662	1.86325
		1.14809	1.23424	2.26337

## Sheet: Figure 3
	Fig. 3a	Hippo					Cortex
		WT	CMV;ATAD3Afl/+	5XFADhet;ATAD3A+/+	5XFADhet;CMV;ATAD3Afl/+		WT	CMV;ATAD3Afl/+	5XFADhet;ATAD3A+/+	5XFADhet;CMV;ATAD3Afl/+
		0.999999	0.137599	1.52677	0.462316		0.999999	0.549062	1.15193	0.484144
		1	0.347096	1.14781	0.377565		1	0.043127	0.980492	0.212664
		1	0.202431	1.46653	0.497843		1	0.106447	0.990675	0.226307
		1	0.043943	1.19779	0.600972		1	0.255852	1.11311	0.464304
		1	0.22922	0.767503	0.176536		1	0.530138	1.06547	0.464296
		1	0.4005	0.924484	0.153987		1	0.298584	1.25913	0.246972
		1	0.426654	0.862877	0.589327		1	0.267629	1.56648	0.23668
							1	0.204519	1.42627	0.62309
	Fig. 3b	ATAD3A oligomer/total ATAD3A(Fold)					ATAD3A oligomer/Actin(Fold)
		WT	CMV;ATAD3Afl/+	5XFADhet;ATAD3A+/+	5XFADhet;CMV;ATAD3Afl/+		WT	CMV;ATAD3Afl/+	5XFADhet;ATAD3A+/+	5XFADhet;CMV;ATAD3Afl/+
		0.070366	1.18954	6.26928	0.63276		1	0.616208	1.56146	0.895327
		1.73583	0.992869	2.13444	1.69957		0.853154	0.462187	1.85408	0.98357
		1.68103	1.4928	2.66258	0.810082		0.727968	1.06334	2.17014	1.26847
		0.840627	0.47659	5.16956	4.5527		0.333333	0.003787	2.047	1.88602
		0.834504	0.339296	3.27862	0.79918		0.273815	0.088416	3.78519	1.95849
		0.837643	0.694834	4.10786	0.415173		1.33333	0.411199	2.10446	0.849711
							1.42906	0.670493	2.69963	0.919915
	Fig. 3c	Alternation Ratio (%)
		WT	CMV;ATAD3Afl/+	5XFADhet;ATAD3A+/+	5XFADhet;CMV;ATAD3Afl/+
		64.2857	55.1724	51.6129	53.3333
		70	50	59.0909	42
		69.5652	56.25	44	58.3333
		62.5	35.4839	45.4545	70
		66.6667	46.5116	54.5455	65.2174
		56.7568	54.7619	45.1613	62.2222
		63.1579	73.8095	64.2857	53.3333
		64	57.1429	55.5556	64.2857
		70.3704	65.7895	45.4545	57.6923
		57.6923	54.386	38.4615	62.963
		69.5652	47.9167	50	67.7419
		61.5385	53.8462	27.5862	68.9655
		75	60	42.8571	69.2308
		42.8571	42.1053	45.4545	50
		57.1429	38.1818	45.1613	58.5366
		69.5652	48.8889	54.8387	61.1111
		60	55.102	41.6667	52.0833
		44.1176	45.6522	62.5	57.5
				46.1538	44.4444
				48.7805	68.5714
				50	55.5556
				48.2759
				50
				41.1765
				38.4615
				48.3871
				57.1429
				48.7179
				45.4545
				50
				35.2941
				44.8276
				43.75
	Fig. 3d	Barnes Maze-Latency to targeted holes (s)
		WT	Day5	13	2	4	10	8	14	8	46	4	6	3	15	10	3
			Day12	11	8	2	7	3	32	20	6	3	5	5	3	2	12
		CMV;ATAD3Afl/+	Day5	13	8	3	11	47	29	2	5	12	4	2	5	20	8	10	3
			Day12	2	9	8	8	25	2	15	9	3	4	11	4	2	8	17	7
		5XFADhet;ATAD3A+/+	Day5	192	200	200	170	192	196	46	93	73	129	49	164	180	110	18	180	31	9	180
			Day12	200	40	70	138	104	118	23	168	14	11	15		170	80	58	189	20	34	159
		5XFADhet;CMV;ATAD3Afl/+	Day5	48	10	3	7	13	7	19	54	6	8	35	90	23	56	18	40	12	41	21	36	34
			Day12	7	15	7	7	2	2	10	62	2	7	13	37	2	96	64	24	2	7	34	55	28
	Fig. 3e	SigmaR1/VDAC PLA puncta number					ATAD3A/FACL4 PLA puncta number
		WT	CMV;ATAD3Afl/+	5XFADhet;ATAD3A+/+	5XFADhet;CMV;ATAD3Afl/+		WT	CMV;ATAD3Afl/+	5XFADhet;ATAD3A+/+	5XFADhet;CMV;ATAD3Afl/+
		0.908046	1.01149	1.97701	1.2069		1.01136	1.05682	2.39773	0.806818
		0.752874	1.27011	2.07471	1.08621		0.931818	1.29546	2.84091	0.871212
		1.36207	1.34052	2.04023	0.905172		0.965909	1.42424	2.49242	0.974432
		0.987069	1.12069	1.50431	1.24138		1.14394	1.70454	2.21212	0.939394
	Fig. 3f	Aβ-covered area (Cortex)					Aβ immunodensity (Cortex)
		WT	CMV;ATAD3Afl/+	5XFADhet;ATAD3A+/+	5XFADhet;CMV;ATAD3Afl/+		WT	CMV;ATAD3Afl/+	5XFADhet;ATAD3A+/+	5XFADhet;CMV;ATAD3Afl/+
		0.00668853	0.0477749	5.24522	1.55054		1.04211	1.07368	72.2263	16.6263
		0.0156065	0.00979385	5.65107	1.42286		1.42105	0.221053	70.7008	17.8505
		0.0191101	0.0176768	6.16664	1.6769		1.03158	1.97368	69.1263	18.6184
		0.0181544	0.0420421	6.35137	1.54385		0.442105	3.1579	52.5263	17.0816
		Aβ-covered area (Hippo)					Aβ immunodensity (Hippo)						Aβ-covered area (Subiculum)			Aβ immunodensity (Subiculum)
		WT	CMV;ATAD3Afl/+	5XFADhet;ATAD3A+/+	5XFADhet;CMV;ATAD3Afl/+		WT	CMV;ATAD3Afl/+	5XFADhet;ATAD3A+/+	5XFADhet;CMV;ATAD3Afl/+			5XFADhet;ATAD3A+/+	5XFADhet;CMV;ATAD3Afl/+		5XFADhet;ATAD3A+/+	5XFADhet;CMV;ATAD3Afl/+
		0.201117	0.77933	27.6243	9.49442		0.214805	0.83237	29.5044	10.1406			1.33049	0.49153		0.958904	0.378407
		1.98603	0.393855	26.7277	13.6089		2.1212	0.42066	28.5467	14.5351			1.30049	0.696588		0.927949	0.497043
		1.05587	2.85335	26.1536	6.07542		1.12773	3.04755	27.9336	6.48891			1.44306	0.592244		1.02968	0.422589
		0.756984	0.69972	36.6201	12.3869		0.536267	0.498974	39.6047	13.661			1.71978	0.413366		1.08347	0.308998
	Fig. 3g	Iba1 intensity					GFAP intensity
		WT	CMV;ATAD3Afl/+	5XFADhet;ATAD3A+/+	5XFADhet;CMV;ATAD3Afl/+		WT	CMV;ATAD3Afl/+	5XFADhet;ATAD3A+/+	5XFADhet;CMV;ATAD3Afl/+
		1.11032	0.635441	46.3951	10.8848		1.98387	0.874193	276.352	13.2129
		1.07415	0.364811	63.2011	15.405		1.12097	0.734677	323.811	36.5867
		0.453886	0.692744	97.4567	14.4194		0.633871	0.345161	247.898	48.104
		0.540125	0.201979	54.6241	13.713		0.583871	0.251613	392.523	38.4097

## Sheet: Figure 4
	Fig. 4a	ATAD3A oligomer/monomer
		WT TAT	WT DA1	5XFADHomo TAT	5XFADHomo DA1
		1	0.56547	1.82119	0.925614
		1	1.18301	3.10341	0.202317
		1	0.440156	1.61833	0.814829
		1	0.717458	1.65696	0.922113
		1	0.926026	1.76319	0.77608
		1	1.05609	1.51078	0.677784
		1	0.623565	3.18681	1
		1	0.747233	2.12942	1.15538
	Fig. 4b	SigmaR1/VDAC PLA puncta number						ATAD3A/FACL4 PLA puncta number
		WT TAT	WT DA1	5XFADHomo TAT	5XFADHomo DA1			WT TAT	WT DA1	5XFADHomo TAT	5XFADHomo DA1
		1.05	1.68333	1.81667	1.08333			1.15152	0.939394	2.37879	1.19192
		0.933333	1.39167	2.18333	0.91875			1.12121	0.79798	1.87879	1.43434
		1.03333	0.86875	1.88125	1.325			0.717172	0.979798	2.0303	1.69697
		1.05	0.816667	2.05833	1.075			1.0202	0.757576	2.07071	1.43939
	Fig. 4c	Alternation Ratio (%)
		WT TAT	WT DA1	5XFADHomo TAT	5XFADHomo DA1
		57.1429	59.1837	33.3333	79.3103
		61.7021	66.6667	36.3636	66.6667
		56.5217	61.5385	50	44.4444
		63.1579	66.6667	12.5	52.6316
		42.8571	62.5	52.6316	55.5556
		58.9744	56	38.0952	47.0588
		52.3809	55.1724	42.8571	69.5652
		59.4595	90	44.8276	65.8537
		66.6667	65.5172	33.3333	80
		74.0741	69.2308	48.3871	58.3333
		79.1667	68	35.2941	44.1176
		66.6667	62.5	48.718	68.421
		62.963	67.5	52.1739	57.1429
		62.1622	41.9355	22.2222	64.7059
		50	83.3333	45	66.6667
		54.5455	64.2857	16.6667	61.5385
		60	53.0612	50	46.6667
		50	66.6667	20	55.7692
		53.8462	47.8261	42.4242	36.3636
		60.8696	81.4815	40.9091	60.8696
		58.5366	69.4444	45.7143	56.4103
		69.2308	51.6129	26.9231	40.7407
		60	63.8889	37.5	70
		61.9048		43.4783	59.0909
		58.3333		25
		50		54.1667
	Fig. 4d	Barnes Maze-Latency to targeted holes (s)
		WT TAT	Day5	92	23	6	8	15	9	8	18	5	22	6	5	7	5	37	18
			Day12	112	7	5	9	11	77	23	7	10	12	5	8	9	3	72	6
		WT DA1	Day5	64	8	18	52	28	11	7	8	8	10	13	6	5	4
			Day12	16	4	15	5	41	12	4	13	11	17	8	3	10	13
		5XFADHomo TAT	Day5	180	180	73	216	185	114	180	180	180	137	191	190	190
			Day12	180	143	130	100	134	115	240	230	240	138	200	200	200
		5XFADHomo DA1	Day5	160	180	49	47	180	58	114	102	180	180	25	22	180
			Day12	180	7	11	114	159	18	38	180	94	27	13	212
	Fig. 4e	Aβ-covered area (Cortex)			Aβ immunodensity (Cortex)
		5XFADHomo TAT	5XFADHomo DA1		5XFADHomo TAT	5XFADHomo DA1
		4.11657	1.60184		106.11	46.6728
		3.63868	1.9876		87.8232	34.2682
		5.85484	1.28523		80.0474	40.0724
		8.01149	0.732226		100.681	38.8574
	Fig. 4f	Iba1 intensity						GFAP intensity
		WT TAT	WT DA1	5XFADHomo TAT	5XFADHomo DA1			WT TAT	WT DA1	5XFADHomo TAT	5XFADHomo DA1
		0.326531	0.482211	34.754	18.7173			0.520833	0.186608	182.759	24.0925
		1.30612	0.78187	47.5274	21.4938			0.3125	0.620183	284.63	78.5645
		1.95918	0.254162	38.1138	17.6604			1.5625	0.185785	143.452	52.3388
		1.30612	0.715394	46.4896	16.3021			1.5625	0.143229	250.932	66.0137
	Fig. 4g	Relative intensity of Jade C (fold to control)- Cortex						Relative intensity of Jade C (fold to control)- Hippocampus
		WT TAT	WT DA1	5XFADHomo TAT	5XFADHomo DA1			WT TAT	WT DA1	5XFADHomo TAT	5XFADHomo DA1
		0.88127	0.671316	226.366	77.7443			0.771433	0.96644	20.853	1.90722
		0.670414	0.53621	248.724	88.2141			1.04358	0.640628	26.6302	2.94327
		1.5604	0.871058	320.778	41.7184			1.18499	0.368485	16.3511	5.82933

## Sheet: Figure 5
	Fig. 5c	Relative immunodensity of CYP46A1/mm2(Fold to control)
		WT	CMV;ATAD3Afl/+	5XFADhet;ATAD3A+/+	5XFADhet;CMV;ATAD3Afl/+
		0.958365	0.933762	0.411145	0.925079
		1.0135	0.816373	0.415861	0.861471
		1.00102	0.898806	0.637502	0.874024
		1.02711		0.671352
	Fig. 5e	Relative immunodensity of CYP46A1/mm2(Fold to control)
		WT TAT	WT DA1	5XFADHomo TAT	5XFADHomo DA1
		0.974845	0.635957	0.559647	0.872254
		1.0554	1.03526	0.41141	1.06205
		1.20795	1.08848	0.309963	0.622611
		1.09636	1.33648	0.21061	0.749311
		1.13145	0.836855	0.282171	0.731338
		0.751878	1.05583	0.164539	0.596801
	Fig. 5f	Cholesterol content (fold to control)
		WT	CMV;ATAD3Afl/+	5XFADhet;ATAD3A+/+	5XFADhet;CMV;ATAD3Afl/+
		1.05978	1.12709	1.12926	0.96208
		1.01853	1.07715	1.11623	0.894775
		1.04782	1.10972	1.16834	1.02504
		1.0065	1.12926	1.31291	1.07281
		1.03749	0.865968	1.18159	1.10921
		1.05603	1.15186	1.44334	1.05702
		0.989827		1.09635	1.06097
		0.78403		1.26695	0.820027
	Fig. 5g	Cholesterol content (fold to control)
		WT TAT	WT DA1	5XFADHomo TAT	5XFADHomo DA1
		1.08411	1.00929	1.14207	1.14882
		1.04136	0.89599	1.32364	1.14093
		1.07342	1.05418	1.41655	1.12328
		1.09649	1.19327	1.19162	1.01998
		1.05381	1.05778	1.27187	0.962244
		0.718427	0.851683	1.22666	1.05778
		0.996689	1.18853	1.35347	0.945898
		0.967666	1.0221	1.75598	1.14562
		0.907005	1.08499	1.27349	1.09897
		1.06102
	Fig. 5h	Immunodensity of Filipin III/mm2(fold to control)						Immunodensity of Filipin III(fold to control)
		WT TAT	WT DA1	5XFADHomo TAT	5XFADHomo DA1			Control		APPWT		APPSwe
		0.981863	0.727724	4.91043	1.94944			TAT	DA1	TAT	DA1	TAT	DA1
		1.02847	0.922187	4.84904	1.91812			0.417287	0.096695	22.8016	0.0878074	26.9922	2.67004
		0.989663	0.704531	7.54934	1.22189			2.05976	0.168453	17.9307	0.171502	46.4127	3.06876
								0.58773	0.857652	6.95365	0.27032	41.5853	2.72111
								0.968671	0.629507	14.9066	1.04401	55.4269	4.05613
								0.966547	0.612264	12.8659	0.0509337	51.8471	2.28631
	Fig. 5i	24-OHC concentration (fold to control)
		WT TAT	WT DA1	5XFADHomo TAT	5XFADHomo DA1
		0.901119	1.03513	0.965865	1.00923
		0.815894	0.868336	0.924608	0.678012
		1.00445	0.909445	0.917724	0.851613
		1.03995	0.996193	0.707034	1.02511
		1.14077	0.693566	0.649203	0.646821
		1.22752	0.954142	0.103586	0.628401
		0.923485	1.13936	0.888362	1.14487
		0.947221	0.963787	0.796475	0.80919
		1.12198	0.498693	0.757482	0.816828
		0.94397		0.308494	1.07726
		1.11356		0.633973	1.49645
		1.0086		0.465634
		0.811484
	Fig. 5j	Relative CYP46A1 mRNA expression(fold to control)
		Vector	WT	ΔN50
		1	0.261558	0.175979
		1	0.281952	0.163209
		1	0.342556	0.171232
		1	0.208864	0.144191
		1	0.211977	0.139789
		1	0.199224	0.159761
	Fig. 5k	Relative CYP46A1 mRNA expression(fold to control)						Relative CYP46A1 mRNA expression
		Control		Aβ1-42				APPWT
		TAT	DA1	TAT	DA1			TAT	DA1
		1	0.705033	0.508428	1.27592			1	2.21021
		1	0.78051	0.571079	0.986665			1.12231	2.8258
		1	0.78051	0.65452	0.913803			1.14021	1.98745
	Fig. 5l	Cholesterol content (fold to control)
		Vector			CYP46A1
		Vector	WT	ΔN50	Vector	WT	ΔN50
		Vector	WT	Δ50	CYP46A1+Vector	CYP46A1+WT	CYP46A1+Δ50
		1	1.29293	1.43119	0.726446	0.921015	1.01069
		1	1.02065	1.25604	0.540105	0.754274	1.03626
		1	1.45944	1.52753	0.574835	0.754879	1.05535
		1	1.05123	1.32708	0.768792	0.967063	1.06722
		1	1.23246	1.41963	0.696854	0.892573	1.07441
		1	1.33178	1.44784	0.743808	0.945937	1.04958
	Fig. 5m	24-OHC concentration (fold to control)
		Vector			CYP46A1
		Vector	WT	ΔN50	Vector	WT	ΔN50
		1.02968	0.613151	0.195075	2.39932	1.55193	1.32828
		0.984538	0.608673	0.202111	2.48586	1.6079	1.37619
		1.01142	0.85838	0.665316	2.0338	1.18715	0.948045
		1.00068	0.662442	0.524625	1.70794	1.10673	0.575964
		1.02793	0.853163	0.565914	2.11546	1.35252	1.04224
		0.945748	0.738938	0.460393	1.7798	1.03819	0.828376

## Sheet: Figure 6
	Fig. 6a	Intensity of lipid raft(fold to control)
		5XFADhet;ATAD3A+/+	5XFADhet;CMV;ATAD3Afl/+
		1.02815	0.440775
		0.96528	0.656265
		1.00657	0.53559
	Fig. 6b	Intensity of lipid raft(fold to control)
		5XFADHomo TAT	5XFADHomo DA1
		0.968955	0.567425
		0.996024	0.399624
		0.890931	0.623934
		1.14409	0.374162
	Fig. 6c	Relative density (Total APP/actin)
		Ctl TAT	WT TAT	ΔN50 TAT	ΔCC TAT	Ctl DA1	WT DA1	ΔN50 DA1	ΔCC DA1
		1.00031	0.729348	0.567106	0.809407	1.06884	0.941745	0.918803	1.09217
		1.23991	1.15943	1.09839	1.37004	1.07	1.00453	1.15817	0.903328
		0.980686	0.954602	0.994467	1.10106	1.0406	0.934411	0.914047	0.988279
		0.996408	0.98341	1.07141	1.25219	1.22976	1.12107	1.09149	1.07057
		Relative density (C99 APP/actin)
		Ctl TAT	WT TAT	ΔN50 TAT	ΔCC TAT	Ctl DA1	WT DA1	ΔN50 DA1	ΔCC DA1
		1.01402	1.97137	3.90667	0.441355	1.58523	1.54007	1.01166	1.23959
		0.948963	2.03376	2.26251	1.08283	1.01047	1.21932	1.48243	0.776929
		0.879305	3.33371	3.02772	0.838534	0.832767	0.719896	0.613891	0.624488
		0.893658	1.60348	2.79139	0.892319	1.17338	0.998841	1.32534	1.05242
	Fig. 6d	Relative density (C99/actin)			Relative density (C99/actin)
		5XFADHomo TAT	5XFADHomo DA1		5XFADhet;ATAD3A+/+	5XFADhet;CMV;ATAD3Afl/+
		1	0.55262		1	0.672219
		1	0.629763		1	0.434301
		1	0.739585		1	0.362654
		1	0.239184		1	0.737208
		1	0.67544		1	0.3242
		1	0.493898		1	0.589308
					1	0.500953
					1	0.314753
					0.999999	0.010696
	Fig. 6e	ATAD3A oligomer/total ATAD3A(Fold)					Relative density (C99/actin)
		APPWT					APPWT
		Control		CYP46A1			Control		CYP46A1
		TAT	DA1	TAT	DA1		TAT	DA1	TAT	DA1
		1.01905	0.22369	0.418862	0.116993		1.00101	0.491863	0.666723	0.488037
		1.02404	0.244253	0.772659	0.795689		0.999448	0.571547	0.396786	0.465715
		1.01049	0.57341	0.917492	0.659968		1.00433	0.233795	0.263134	0.175361
		1.00428	0.32526	0.584476	0.30561		1.00032	0.201785	0.320047	0.360568
		1.0246	0.222214	0.45061	0.269908		1.00374	0.544957	0.727333	0.508211
		ATAD3A oligomer/total ATAD3A(Fold)					Relative density (C99/actin)
		APPSwe					APPSwe
		Control		CYP46A1			Control		CYP46A1
		TAT	DA1	TAT	DA1		TAT	DA1	TAT	DA1
		1.02812	0.123267	0.609091	0.248187		0.999709	0.317618	0.354825	0.567251
		1.00577	0.2685	0.526909	0.207991		1.00152	0.834998	0.504792	0.313772
		1.01534	0.196546	0.318314	0.208267		1.06994	0.430575	0.69528	0.529795
		1.05828	0.359677	0.653954	0.259355		0.986619	0.385524	0.400033	0.253214
							1.00217	0.228938	0.386315	0.311065

## Sheet: Figure 7
	Fig. 7a	Number of synapses per µm dendrite(Fold to Control)				LDH release (fold to control)
		Vector	WT	ΔN50		Vector	WT	ΔN50
		0.991696	0.618786	0.408985		1	1.15232	1.27152
		0.923562	0.577915	0.558306		1	1.10857	1.24
		0.973636	0.610129	0.496002		1	1.17442	1.30233
		1.12956	0.600177	0.664725		1	1.17518	1.2792
		0.794719	0.402787	0.715442		1	1.2688	1.40414
		1.26639	0.713749	0.545109
		0.929423	0.665163	0.525891
		1.03014	0.530095	0.561892
		0.724729	0.435155	0.474615
		1.01203	0.723934	0.443324
		0.932457	0.73327	0.531102
		1.01097	0.559293	0.371109
		0.829449	0.775991	0.626272
		1.06661	0.83489	0.417494
		0.978383	0.43298	0.531152
		0.783835	0.582726	0.61484
		0.769623	0.494146	0.611849
		1.23242	0.720979	0.513138
		1.29926	0.568381	0.456583
		1.05737	0.535053	0.53265
		1.01869	0.694835	0.491559
		1.08569	0.630496	0.447887
		1.06071	0.46189	0.376587
		1.04651	0.456523	0.146894
		1.12385	0.523513	0.574822
		0.928298	0.412586	0.15466
				0.396169
				0.609626
				0.439366
	Fig. 7b	Number of synapses per µm dendrite(Fold to Control)				LDH release (fold to control)
		Control	Aβ1-42			Control	Aβ1-42
		Control shRNA	Control shRNA	shATAD3A		Control shRNA	Control shRNA	shATAD3A
		0.836323	0.468398	1.05322		1	1.9699	1.37458
		0.724778	0.377734	1.01992		1	2.26037	1.47925
		0.83417	0.462582	1.15427		1	2.32828	1.43939
		1.38329	0.448864	0.635991		1	2.04656	1.36943
		0.770005	0.474484	0.733974
		0.995357	0.630149	1.04284
		1.30288	0.756397	1.06887
		0.886861	0.533121	0.595231
		0.945643	0.420527	0.611358
		0.973064	0.571738	0.569328
		0.851754	0.422028	1.01877
		1.68416	0.306792	0.749513
		0.637842	0.565888	0.844192
		1.25886	0.683025	0.584766
		1.05659	0.681416	0.923574
		0.787111	0.392969	0.78589
		1.15493	0.397118	0.977821
		1.16402	0.512316	0.613552
		1.23937	0.392736	1.01049
		1.37694	0.553396	0.68393
		1.21537	0.614628	1.0444
		1.03043	0.842093	1.40759
		1.04147	0.383949	0.814557
		1.57212	0.859604	0.895605
		0.950819	0.610042	0.684882
		1.14757	0.679904	0.632988
		1.53239	0.454928	0.854281
		0.673134	0.471261	1.36073
		1.02606	0.731754	1.19675
		1.36	0.639426	0.93841
		0.841673	0.203314	1.00377
		1.36089	0.195777	1.0088
		0.805743	0.293747	1.01498
		0.852203	0.570927	0.560245
		0.873789	0.399967	1.44614
		1.00789	0.641188	0.894437
		0.864559	0.523914	1.30797
		0.706404	0.562772	0.768874
		0.827119	0.379524	0.76208
		1.08471	0.414723	0.918035
		1.01009	0.445215	0.994504
		0.821613	0.699498	0.732864
		1.1003	0.535084	0.460095
		0.712375	0.511299	0.897317
		0.711947	0.652295	0.974426
		0.829	0.65541	0.803212
		0.780781	0.468633	0.675082
		1.00764	0.665896	0.679531
		0.665142	0.598013	0.767594
		0.722823	0.650343	0.634303
			0.523841	0.751815
			0.460966	0.86748
				0.843676
				0.945091
	Fig. 7c	Number of synapses per µm dendrite(Fold to Control)				LDH release (fold to control)
		Control	Aβ1-42			TAT		DA1
		TAT	TAT	DA1		Control	Aβ1-42	Control	Aβ1-42
		1.08568	0.614986	1.18494		1	1.37097	1.09677	1.00538
		0.858962	0.661181	1.01015		1	1.33333	1.07483	0.986395
		1.01561	0.917148	0.912762		1	1.21739	1.05153	0.951691
		0.847113	0.489017	1.00857
		1.2342	0.695255	1.07208
		0.979177	1.10885	1.10258
		1.25067	0.769085	0.872588
		0.931465	0.422942	0.811493
		0.828571	0.488568	1.0039
		1.24049	0.379436	1.13044
		1.02235	0.428407	1.11603
		0.776628	0.764333	0.901223
		0.892541	0.47823	0.758477
		0.813874	0.52849	0.794101
		0.822229	0.384354	0.933555
		1.19194	0.318027	0.660461
		1.34685	0.499039	0.766922
		1.26883	0.597754	0.777977
		0.81296	0.737266	1.09748
		1.44627	0.63685	0.92769
		1.49479	0.72708	1.01767
		1.18369	0.503563	1.02884
		1.1747	0.362188	0.628042
		1.18309	0.355607	0.791829
		1.21612	0.448729	0.732404
		1.00122	0.450463	1.01105
		1.30866	0.347848	1.14156
		0.770538	0.645106	1.20245
		1.00548	0.796115	0.836496
		0.722764	0.566263	0.956437
		0.938132	0.714383	0.977755
		1.08286	0.500593	1.32673
		1.26011	0.391835	0.880365
		1.02213	0.3697	0.742621
		1.32418	0.320618	1.05474
		0.880498	0.963929	0.6554
		0.795334	0.390354	1.08355
		1.04849	0.457903	0.69248
		0.859193	0.67399	0.916799
		0.764023	0.637641	0.726202
		1.04923	0.671674	0.747013
		0.850271	0.549335	0.851959
		0.823641	0.615017	0.815589
		0.767016	0.618515	0.706035
		0.942201	0.73155	0.738749
		1.07346	0.418788	0.720465
		0.952006	0.696521	0.574591
		0.953349	0.769936	0.82232
		0.881313	0.639753	1.16633
		0.791158	0.641593	1.21226
		0.904756	0.613046	1.0702
		0.725206	0.574454	0.874996
		0.720078	0.560381	0.718215
		1.22113	0.740539	0.707278
		0.760443		0.83667
		0.882329		1.08991
				0.847284
	Fig. 7d	Number of synapses per µm dendrite(Fold to Control)
		Control	Aβ1-42
		Control TAT	TAT	DA1	TAT CYP46A1	DA1 CYP46A1
		0.493029	0.824982	0.495205	0.669804	0.652484
		0.894201	0.489237	0.472452	0.676147	1.0305
		0.620387	0.519395	0.796401	0.58301	0.88613
		0.903949	0.318288	0.769114	0.894271	0.76413
		0.471704	0.433272	0.63266	1.29526	0.867291
		1.17861	0.373635	0.741019	0.80468	0.986821
		0.596482	0.389166	0.621151	0.798005	1.07155
		1.25366	0.468673	0.665928	1.07848	1.06091
		1.47876	0.521202	0.680651	0.748329	1.33161
		2.26435	0.452997	0.695386	1.05089	0.560508
		0.915794	0.492477	0.551442	0.692287	0.695708
		0.481056	0.499599	1.01257	0.536731	1.06872
		1.15365	0.343399	1.0329	1.2453	0.896188
		1.33718	0.425771	0.698832	0.919901	1.09332
		0.681126	0.932478	0.848711	0.828672	0.597976
		0.915349	0.576034	1.0187	0.628753	1.0195
		0.908751	0.363126	0.735786	0.818019	0.796483
		1.75514	0.654046	1.05142	0.645151	0.513917
		0.615961	0.621419	1.16217	0.919915	1.16155
		1.12125	0.505123	0.935019	0.917026	1.13909
		1.02106	0.295388	1.39693	0.912268	0.619084
		1.21534	0.453307	0.837371	0.508739	0.948388
		0.875206	0.464046	0.951751	0.520707	0.966661
		1.03047	0.574969	0.510084		0.848424
		0.909845	0.432304	1.49482		0.967312
		0.85831	0.500035
		1.00119	0.477275
		1.02093	0.515068
	Fig. 7e	PSD95/Actin (Fold)					Synaptophysin/Actin (Fold)
		WT	CMV;ATAD3Afl/+	5XFADhet;ATAD3A+/+	5XFADhet;CMV;ATAD3Afl/+		WT	CMV;ATAD3Afl/+	5XFADhet;ATAD3A+/+	5XFADhet;CMV;ATAD3Afl/+
		0.992278	1.54945	0.743285	1.01033		1	1.61843	0.462468	1.13162
		0.992278	0.717873	0.458035	0.996747		1	1.11081	0.39739	0.910186
		0.992278	1.15983	0.613442	0.884052		1	1.77619	0.521378	1.04861
		0.992278	0.924533	0.720604	1.23936		1	1.34161	0.157663	1.20823
		0.992278	0.87303	0.41369	0.68083		1	1.06438	0.501729	0.828497
		0.992278	0.982045	0.385146	0.904496		1	1.04424	0.238815	0.510053
		1.00328	1.20528	0.628269	0.798575		1	1.05814	0.676366	1.18881
		0.992278	1.12677	0.542578	0.981338
		1.06622	1.54434	0.876972	1.18928
		0.992278	0.884112	0.503438	0.786283
		0.992278	0.772274	0.477429	0.81607
	Fig. 7f	PSD95/Actin (Fold)					Synaptophysin/Actin (Fold)
		WT TAT	WT DA1	5XFADHomo TAT	5XFADHomo DA1		WT TAT	WT DA1	5XFADHomo TAT	5XFADHomo DA1
		1	0.729003	0.378443	0.885373		0.999999	1.07244	0.451669	0.555659
		1	0.914022	0.461382	0.999022		1	0.949297	0.388973	0.54798
		1	1.39791	0.626003	0.847301		1	1.10015	0.580568	0.729742
		1	0.57674	0.540204	0.828611		1	1.01772	0.354434	0.871169
		1	0.704332	0.475501	0.759167		1	1.10676	0.721616	1.0679
		1	1.30281	0.20728	0.605526		1	1.3187	0.594185	0.69101
		1	1.05271	0.370539	0.58201		1	0.625874	0.836544	1.26865
		1	0.995623	0.616302	1.1221		1	0.764335	0.736348	1.16233
		1	1.19459	0.539713	0.943786		1	0.946122	0.552726	1.07607
		1	0.885197	0.642882	0.938134		1	1.09647	0.608478	0.929794
							1	0.82293	0.511836	0.979458
	Fig. 7g	Dendritic spine density-Spine/10µm(Fold to Control)
		WT TAT	WT DA1	5XFADHomo TAT	5XFADHomo DA1
		0.758506	1.00614	0.392796	0.673148
		0.959913	0.79387	0.466177	0.92656
		1.09495	1.13088	0.496602	0.850061
		0.823934	0.804893	0.362682	0.740949
		1.36947	0.822847	0.482283	0.713196
		0.755748	0.818113	0.472216	0.698772
		1.24498	1.1062	0.380947	0.672782
		0.794074	0.900971	0.45499	0.894185
		0.708445	1.17215	0.404605	0.73812
		1.41345	0.929195	0.45528	0.792536
		1.04753	1.57354	0.419882	1.03566
		1.26957	1.07916	0.398899	1.13201
		1.28577	1.32012	0.480554	0.735502
		0.777393	1.26957	0.459078	0.85138
		1.17117	0.982785	0.428092	0.705592
		1.10251	1.38276	0.455183	0.857122
		1.16925	0.810378	0.367429	0.685471
		1.09803	1.31813	0.392616	0.699675
		0.920507	0.956185	0.388421	0.725384
		0.919958	1.1039	0.379696	0.704235
		1.28012	1.10277	0.372678	0.746456
		1.23485	0.783746	0.419975	1.16673
		0.765825	1.37055	0.443379	0.83357
		0.887236	0.838656	0.584436	0.6787
		0.828312	1.46582	0.514448	0.839357
		1.01268	0.849468	0.527557	0.825761
		0.763314	0.865317	0.502013	0.974324
		0.765049	0.785133	0.380968	0.702071
		0.818138	1.5816	0.385541	0.687717
		1.06859	1.35173	0.371174	1.1225
		0.897574	1.3168	0.500069	1.38026
		0.867259	0.880303	0.400726	0.935298
		0.998674	0.976496	0.369898	1.13952
		1.09335	1.2786	0.375613	0.686622
		1.20088	0.878355	0.285294	0.722337
		0.850758	1.06977	0.246139	0.661294
		1.02389	1.29403	0.270233	0.990182
		0.958332		0.564223	0.641601
				0.558237	0.64932
				0.544473	0.880291
					0.644409
					1.19506
					0.871671
					0.825794
					0.875195
					0.807378
					0.683063
					0.793879
					0.775813
					0.658443
					0.726155
					0.970232
					0.661132
					1.05765

## Sheet: Suppl Fig 2
	Sup Fig. 2c	ATAD3A oligomer/total ATAD3A(Fold)			ATAD3A oligomer/total ATAD3A(Fold)			ATAD3A oligomer/total ATAD3A(Fold)			ATAD3A oligomer/total ATAD3A(Fold)			ATAD3A oligomer/total ATAD3A(Fold)
		Hippocampus			Thalamus			Midbrain			Striatum			Cerebelum
		WT	5xFADhet		WT	5xFADhet		WT	5xFADhet		WT	5xFADhet		WT	5xFADhet
		1.00836	3.1464		1.18175	1.55968		0.50742	1.33866		1.18838	1.17939		1.06756	1.2037
		0.863203	4.04361		0.856795	2.13121		0.617819	0.989571		1.12663	0.648713		0.421852	0.738128
		1.1287	3.92896		0.964047	2.99134		1.87478	0.927043		0.685461	0.686864		1.51004	1.11598
	Sup Fig. 2d	ATPase activity (% to WT)
		IP- ATAD3A
		WT	5xFAD
		91.0296	96.2511
		93.4795	105.024
		102.339	98.565
		105.445	102.104
														WT
														5xFAD
														WT
														5xFAD
	Sup Fig. 2e	ATAD3A-Flag oligomer/total ATAD3A-flag protein (Fold)												Hippo
		WT	K358E
		0.892191	1.05107
		0.900407	1.37815
		1.09241	0.941207
		1.21472	0.821048
		0.900271	0.885636
	Sup Fig. 2f	ATPase activity (% to WT)
		WT	ΔN50	ΔCC
		104.233	107.927	90.8244
		109.597	116.832	132.872
		86.1693	106.105	97.4528
	Sup Fig. 2h	Relative immunodensity of ATAD3A/mm2(Fold to WT)
		WT	5XFAD
		0.95528	1.45593
		1.02947	2.04344
		1.0104	1.43074
		1.2028	1.64628
		0.802046	1.77753
	Sup Fig. 2i	Relative ATAD3A mRNA expression(fold to control)
		WT	5xFAD
		0.961734	0.864818
		0.83099	1.07736
		0.957143	1.0427
		0.961734	0.864818

## Sheet: Suppl Fig 3
	Sup Fig 3a	5XFAD mouse model				N2a cell culture
		Percentage of ATAD3A fraction on MAM				Percentage of ATAD3A fraction on MAM
		WT	5xFAD			Control	Abeta
		1.86943	46.5721			36.9472	67.3891
		18.0235	31.2054			18.9358	80.4115
		9.84975	44.948			41.809	62.3869
		6.94826	45.9203
		3.08358	41.0028
	Sup Fig 3b	VDAC/IP3R3 colocalization in HT22
		Pearson's correlation coefficient
		Control	Aβ
		0.2	0.38
		0.22	0.3
		0.32	0.37
		0.31	0.45
		0.31	0.33
		0.22	0.29
		0.35	0.37
		0.35	0.38
		0.33	0.43
		0.37	0.4
		0.28	0.38
		0.3	0.34
		0.3	0.34
		0.33	0.36
		0.2	0.32		Sup Fig 3d	Average circularity of mitochondria
		0.26	0.43			TAT	DA1	TAT abeta	DA1 abeta
		0.31	0.44			0.398	0.235	0.236	0.352
		0.44	0.36			0.264	0.339	0.275	0.282
		0.45	0.42			0.2	0.22	0.425	0.269
		0.23	0.44			0.252	0.185	0.563	0.393
		0.36	0.46			0.264	0.279	0.381	0.432
		0.29	0.48			0.204	0.266	0.472	0.3
		0.23	0.52			0.264	0.288	0.457	0.261
		0.38	0.39			0.249	0.229	0.259	0.221
		0.36	0.55			0.242	0.381	0.273	0.251
		0.42	0.33			0.318	0.332	0.31	0.311
		0.35	0.35			0.287	0.294	0.236	0.286
		0.24	0.47			0.257	0.232	0.275	0.239
		0.41	0.39			0.323	0.291	0.425	0.379
		0.33	0.32			0.333	0.279	0.563	0.192
		0.35	0.45			0.327	0.203	0.381	0.304
		0.17	0.48			0.359	0.263	0.472	0.267
		0.33	0.47			0.295	0.264	0.457	0.33
		0.35	0.31			0.356	0.295	0.259	0.381
		0.19	0.31			0.279	0.304	0.273	0.277
		0.17	0.41			0.281	0.315	0.31	0.321
		0.25	0.44			0.281	0.277	0.434	0.346
		0.38	0.5			0.258	0.262	0.324	0.27
		0.38	0.38			0.309	0.281	0.341	0.279
		0.42	0.58			0.352	0.284	0.348	0.316
		0.31	0.46			0.256	0.287	0.331	0.313
		0.26	0.5			0.323	0.29	0.283	0.359
		0.35	0.35			0.289	0.335	0.317	0.374
		0.25	0.47			0.3	0.373	0.284	0.276
		0.29	0.4			0.309	0.286	0.315	0.33
		0.31	0.36			0.301	0.246	0.346	0.348
		0.31	0.34			0.34	0.38	0.306	0.279
		0.34	0.42			0.344	0.402	0.31	0.29
		0.27	0.37			0.327	0.17	0.361	0.298
		0.28	0.34			0.276	0.302	0.308	0.289
		0.3	0.4			0.243	0.323	0.38	0.299
		0.3	0.33			0.313	0.313	0.211	0.231
		0.34	0.36			0.336	0.297	0.332	0.298
		0.22	0.37			0.323	0.266	0.386	0.333
		0.22	0.38			0.273	0.288	0.251	0.202
		0.36	0.37			0.314	0.345	0.338	0.267
		0.37	0.41			0.244	0.28	0.4	0.297
		0.3	0.36			0.305	0.249	0.307	0.196
		0.27	0.39			0.293	0.448	0.342	0.314
		0.28	0.37			0.26	0.26	0.402	0.249
		0.26	0.38			0.287	0.336	0.336	0.295
		0.36	0.41			0.33	0.349	0.553	0.252
		0.34	0.4			0.274	0.349	0.476	0.275
		0.23	0.37			0.199	0.411	0.368	0.237
		0.34	0.33			0.271	0.314	0.32	0.248
			0.37			0.277	0.291		0.168
			0.38				0.167		0.298
			0.42				0.329		0.319
	Sup Fig 3e	VDAC/IP3R3, PLA puncta number							VDAC/IP3R3, PLA puncta size
		Control TAT	Control DA1		Abeta TAT	Abeta DA1			Control TAT	Control DA1	Abeta TAT	Abeta DA1
		1.29545	1.12273		2.40909	1.04545			0.956522	0.758696	1.25942	0.730435
		0.809091	0.490909		2.42	0.757576			0.78913	0.973913	1.49043	0.950725
		0.972727	0.709091		2.5303	0.960606			1.28261	0.821739	1.51014	0.956522
		0.939394	0.821212		2.6303	1.29091			0.981159	0.789855	1.39275	0.963768
		VDAC/SigmaR1, PLA puncta number							VDAC/SigmaR1, PLA puncta size
		control TAT	control DA1		abeta TAT	abeta DA1			control TAT	control DA1	abeta TAT	abeta DA1
		1.23451	1.24189		2.17552	1.53982			0.990061	1.02141	1.58716	1.22844
		0.877876	1.43953		2.51504	1.46239			1.02294	1.1185	1.6633	1.2867
		0.90413	1.21976		2.10796	1.26903			0.997706	1.01529	2.04679	1.26514
	Sup Fig 3g	ATAD3A/FACL4 PLA puncta number					ATAD3A/FACL4 PLA puncta size
		Vector	WT-ATAD3A		K358E		Vector	WT-ATAD3A	K358E
		1.02249	2.61199		2.25794		1.0155	1.36932	1.18285
		0.883036	2.52547		1.77755		1.05475	1.29441	1.44559
		0.471299	3.26164		2.67322		0.903926	1.55613	1.97314
		0.98937	2.92607		3.0959		1.02893	1.84908	1.7562
		SigmaR1/VDAC1 PLA puncta number					SigmaR1/VDAC1 PLA puncta size
		Vector	WT-ATAD3A		K358E		Vector	WT-ATAD3A	K358E
		1.13424	2.18547		3.63977		1.26068	1.38568	1.65598
		1.01294	2.12118		2.95861		0.934829	1.28846	1.49808
		0.684928	2.73565		2.08899		0.660613	1.51175	1.50534
		1.16798	3.23501		1.7919		1.1485	1.38568	1.45173

## Sheet: Suppl Fig 4
	Sup Fig. 4b	Body weight loss%
		WT	3M	0	0	0	0	0	0	0	0	0	0	0	0	0	0	0
			4M	5.26316	0.694444	1.62602	-1.69491	-0.355872	2.60586			11.7647	5	13.2812	20.9302	19.171	6.28019
			5M	9.31174	7.63889	1.62602	1.69491	3.20285	-8.79479			11.7647	10	32.8125	30.2326	29.5337	6.28019	13.0435
			6M	12.9555	21.5278					3.32103		12.9412	10	52.3438	48.8372	34.715
			7M	17.4089	25	5.69106	1.69491	13.879	0.977199	3.32103	15.9836	11.7647	20	56.25	58.1395	45.0777
			8M	16.5992	25.3472	1.62602	8.47458	13.879	4.23453	10.7011	-1.63934	12.3529	17	55.4688	25.1163	35.7513	25.6039	4.34783
		CMV;ATAD3Afl/+	3M	0	0	0	0	0	0	0	0	0	0	0	0	0	0	0	0	0	0
			4M					10.0917	12.2995	8.69565	4.16667	-3.66973	15.3846	5.26316	4.34783	2.04082
			5M					14.6789	12.2995	14.1304	9.375	0.917431	26.3736	10.5263	13.0435	10.2041
			6M	5.72687		3.33333	10.2941	15.5963	13.369	17.3913	9.375	10.0917	26.3736	15.7895			13.8614	16.6667	13.3005	15.5779	5.76923
			7M	5.72687		6.66667		10.0917	12.2995	19.5652	9.375	10.0917	31.8681	21.0526			17.8218	28.8889	8.37438	15.5779	5.76923
			8M	8.81057		14.3333		12.844	17.1123	21.1957	10.4167	3.21101	26.3736	22.6316	4.34783	18.3673	9.90099	25.5556	13.3005	18.0905	10.0961
		5XFADhet;ATAD3A+/+	3M	0	0	0	0	0	0	0	0	0	0	0	0	0	0	0	0	0	0	0	0	0	0	0	0
			4M	11.9691	2.6616	12	11.1111	-0.763359	7.24638	11.7188					5.76923	9.375	8	5.26316		3.6036	4.91803	8.24742
			5M	19.6911	2.6616	20	11.1111	-0.76336	8.69565	9.375					5.76923	9.375	4	15.7895		8.10811	14.7541	8.24742
			6M	32.8185	10.2662	24	14.9425	-0.76336			10.2362	3.80623	6.06061	8.30325	12.5	13.5417	20	15.7895	10				12.7451	11.1111	17.0213	16.8224	18.2266
			7M	46.7182	17.8707	16	14.9425	-0.76336			6.29921	3.80623	2.27273	11.9134	15.3846	9.375	16	26.3158	20				12.7451	6.48148	11.7021	12.1495	18.2266
			8M	40.9266	22.4335	16.4	20.3065	0.763359	1.44928	5.46875	12.5984	7.26644	0.757576	21.2996	12.9808	9.375	15.2	18.4211	13	3.6036	14.7541	8.24742	16.6667	8.7963	18.0851	13.5514	37.4384
		5XFADhet;CMV;ATAD3Afl/+	3M	0	0	0	0	0	0	0	0	0	0	0	0	0	0	0	0	0	0	0	0	0
			4M	5.82192	-5.14469								-5.28169	15.7895	11.7021	6.38298	5	3.9604	5.26316	4.47761	0.892857	3.28639	5.94059
			5M	6.16438	-0.32154								2.11268	15.7895	11.7021	11.7021	10	13.8614	10.5263	9.45274	2.67857	7.98122	8.91089
			6M			12.4031	12.5	7.40741	8.20895	7.27969	2.3622	6.87023		23.6842	12.766	28.1915	15	8.91089	15.7895	14.4279				9.45274
			7M			8.52713	16.6667	7.40741	8.20895	11.1111	2.3622	6.87023		21.0526	11.7021	22.3404	20	13.8614	15.7895	24.3781				9.45274
			8M	9.58904	2.89389	12.4031	20.8333	13.3333	14.1791	9.96169	9.84252	13.7405		16.3158	16.4894		18.5	10.8911	15.7895	23.3831	11.6071	17.3709	13.8614	14.4279
	Sup Fig. 4c	Barnes maze- total errors
		WT	Day5	6	0	1	3	0	6	3	3	0	8	0	0	0	0
			Day12	2	2	0	4	0	5	1	0	0	3	2	4	0	4
		CMV;ATAD3Afl/+	Day5	3	2	5	4	9	6	0	3	2	1	0	4	4	3	11	1
			Day12	0	4	9	0	13	0	6	6	1	2	3	1	0	1	6	3
		5XFADhet;ATAD3A+/+	Day5	40	6	11	26	29	29	1	14	5	9	7	2	22	13	0	0	1	0	32
			Day12	40	4	11	32	24	14	6	28	1	0	0		20	11	8	11	2	6	13
		5XFADhet;CMV;ATAD3Afl/+	Day5	4	0	3	3	2	0	4	7	1	1	8	6	6	15	8	3	2	12	10	8	7
			Day12	1	2	3	4	0	1	5	6	0	2	2	8	0	18	28	4	0	1	5	15	7
	Sup Fig. 4d	Total travelled distance (mm)
		WT	CMV;ATAD3Afl/+	5XFADhet;ATAD3A+/+	5XFADhet;CMV;ATAD3Afl/+
		6281	11672	20745	8705
		4783	7798	14873	11399
		2815	8083	13831	15299
		3938	9901	11088	15285
		8348	11318	13998	14106
		7705	4904	12431	13973
		5255	11308	20378	16912
		9013	6530	21678	12525
		6676	9598	20621	13233
		8813	9979	21673	6905
		8807	2592	14330	5485
		5968	11189	26156	17429
		4969	12681	9401	14970

[truncated: 5 more sheets: Suppl Fig 5, Suppl Fig 6, Suppl Fig 7, Suppl Fig 8, Suppl Fig 9]
